# Supplementary material for: The prognostic and clinicopathological significance of desmoglein 2 in human cancers: a systematic review and meta-analysis
Source: PeerJ. 2022 Mar 22;10:e13141. doi: 10.7717/peerj.13141 (PMC8957267; doi:10.7717/peerj.13141)
Supplement: Supplemental Information 5 — Data extracted from included studies for meta-analysis [file peerj-10-13141-s005.xlsx]

## Sheet: OS
study	hr	lower	upper	Subtype	Cancer type	ln(HR)	se(ln(HR))
Cai 2017	1.2	1.05	1.36	Non-small cell lung cancer	non-small cell lung cancer	0.182322	0.0659935
Jin 2020	2.063	1.474	2.886	Non-small cell lung cancer	lung adenocarcinoma	0.724161	0.171401
Sun 2020	1.61	1.21	2.21	Non-small cell lung cancer	lung adenocarcinoma	0.476234	0.153666
Fang 2014	0.51	0.22	1.15	Digestive system cancer	esophageal squamous cell carcinoma	-0.673345	0.421911
Ormanns 2015	0.91	0.62	1.31	Digestive system cancer	pancreatic ductal adenocarcinoma	-0.0943107	0.190832
Xu 2020	0.35	0.21	0.58	Digestive system cancer	extrahepatic cholangiocarcinoma	-1.04982	0.259163
Yashiro 2006	0.42	0.25	0.71	Digestive system cancer	diffuse-type gastric cancer	-0.867501	0.266277
Chen 2018	0.81	0.69	0.98	Female reproductive system cancer	ovarian serous carcinoma	-0.210721	0.0895054
Qin 2020	4.23	1.28	14.06	Female reproductive system cancer	early-stage cervical cancer	1.4422	0.611345
Han 2018	2.04	1.11	3.74	Digestive system cancer	hepatocellular carcinoma	0.71295	0.309879

## Sheet: Sheet1
DSG2
HR
OS
OR
NOS
CI
PFS
RFS
PRISMA
IHC
RT-PCR
