# Supplementary material for: The prognostic and clinicopathological significance of desmoglein 2 in human cancers: a systematic review and meta-analysis
Source: PeerJ. 2022 Mar 22;10:e13141. doi: 10.7717/peerj.13141 (PMC8957267; doi:10.7717/peerj.13141)
Supplement: Supplemental Information 6 — Data extracted from included studies for meta-analysis [file peerj-10-13141-s006.xlsx]

## Sheet: digestive system cancer
Clinicopathologic parameters	Number of studies	Number of cases	Quantitative synthesis			Test for heterogeneity
			Pooled OR	95% CI	P value	χ2	P value	I2	Model
Tumor size (≥3cm vs<3 cm)	3	289	1.19	0.27-1.96	0.49	1.35	0.51	0	fixed
Differentiation (poor vs well/moderate)	3	297	0.27	0.10-0.78	0.02	4.12	0.13	0.51	random
Lymph node metastasis (yes vs no)	4	462	0.47	0.22-0.99	0.05	8.87	0.03	0.66	random
TNM stage (III/IV vs I/II)	3	289	0.51	0.18-1.49	0.22	8.06	0.02	0.75	random

## Sheet: Tumor size
Study	H	Hno	L	Lno
Fang 2014	45	20	15	5
Xu 2020	18	29	20	53
Han 2018	39	29	20	16

## Sheet: Differentiation
Study	H	Hno	L	Lno
Fang 2014	6	59	3	17
Xu 2020	11	36	24	29
Yashiro 2006	44	35	31	2

## Sheet: Lymph node metastasis
Study	H	Hno	L	Lno
Fang 2014	22	43	11	9
Ormanns 2015	59	48	40	23
Xu 2020	8	39	30	23
Yashiro 2006	59	20	25	8

## Sheet: Tumor stage
Study	H	Hno	L	Lno
Fang 2014	21	44	8	12
Xu 2020	21	24	44	9
Han 2018	40	28	21	15
