# Supplementary material for: The prognostic and clinicopathological significance of desmoglein 2 in human cancers: a systematic review and meta-analysis
Source: PeerJ. 2022 Mar 22;10:e13141. doi: 10.7717/peerj.13141 (PMC8957267; doi:10.7717/peerj.13141)
Supplement: Supplemental Information 7 — Data extracted from included studies for meta-analysis [file peerj-10-13141-s007.xlsx]

## Sheet: Age
Study	Hold	Hyong	Lold	Lyong	大于等于60		Hold	Hall	Lold	Lall
Cai 2017	29	17	13	11			29	46	13	24
Jin 2020	31	31	16	12			31	62	16	28
Sun 2020	16	13	19	14			16	29	19	33

## Sheet: Gender
Study	HM	HF	LM	LF
Cai 2017	37	9	18	6			37	46	18	24
Jin 2020	32	30	12	16			32	62	12	28
Sun 2020	22	7	10	22			22	29	10	32

## Sheet: non-small cell lung cancer
Clinicopathologic parameters	Number of studies	Number of cases	Quantitative synthesis			Test for heterogeneity
			Pooled OR	95% CI	P value	χ2	P value	I2	Model
Age (≥60 vs <60)	3	196	0.97	0.56-1.69	0.92	0.94	0.63	0	fixed
Gender (male vs female)	3	196	2.33	0.84-6.42	0.1	5.46	0.07	0.63	random
Tumor size (≥3cm vs<3 cm)	2	156	0.59	0.16-2.24	0.44	2.6	0.11	0.62	random
Differentiation (poor vs well/moderate)	2	156	1.43	0.96-2.96	0.33	1.41	0.24	0.29	fixed
Lymph node metastasis (yes vs no)	2	156	0.95	0.49-1.84	0.88	0.14	0.71	0	fixed
TNM stage (III/IV vs I/II)	3	196	1.04	0.79-2.05	0.25	2.29	0.32	0.12	fixed

## Sheet: TNM stage
Study	H	Hno	L	Lno
Cai 2017	11	35	7	17
Jin 2020	29	33	11	17
Sun 2020	15	14	10	23

## Sheet: Differentiation
Study	H	Hno	L	Lno
Cai 2017	20	26	6	18
Jin 2020	17	45	8	20

## Sheet: Tumor size
Study	H	Hno	L	Lno
Cai 2017	27	23	16	4
Jin 2020	50	12	22	6

## Sheet: Lymph node metastasis
Study	H	Hno	L	Lno
Cai 2017	17	29	10	14
Jin 2020	36	26	17	13
